# Supplementary material for: Evaluating veterinary Staphylococcus β-lactam breakpoint performance: a comparative analysis of individual agents versus oxacillin as a surrogate
Source: J Clin Microbiol. 2026 Jun 12;64(7):e00168-26. doi: 10.1128/jcm.00168-26 (PMC13343970; doi:10.1128/jcm.00168-26)
Supplement: Tables S1 to S3 — Correlation of isolates with phenotypic results. [file jcm.00168-26-s0001.xlsx]

## Sheet: Table S1 Summary of DD Results
Table S1. Summary of Disk Diffusion Results for Isolates with a Genotype-Phenotype mismatch for Oxacillin *
mecA Result	Sensititre Interpretation	MIC Breakpoint	Disk Diffusion Interpretation	Disk Diffusion Breakpoint	Results % (n/N)
absent	R	>=0.5	S	>=18 mm	75.0 (42/56)
absent	R	>=0.5	R	<=17 mm	25.0 (14/56)
present	S	<=0.25	S	>=18 mm	58.3(14/24)
present	S	<=0.25	R	<=17 mm	41.7 (10/24)
* Breakpoints for Oxacillin MICs and zone diameters are derived from VET01S, 7th edition
MIC = Minimum inhibitory concentration (µg/mL)
R= Resistant
S = Susceptible

## Sheet: Table S2 Ox R, mecA- 
Table S2. Oxacillin Disk Diffusion Results and Additional ASTs of mecA-negative Isolates Testing Oxacillin-Resistant by Sensititre
Isolate	Genotype	Oxacillin MIC and Interpretation	Oxacilln DD and Interpretation	Amoxicillin-Clavulanate MIC and Interpretation*	Cefazolin MIC and Interpretation	Cefovecin MIC and Interpretation	Cefpodoxime MIC and Interpretation	Cephalothin MIC and Interpretation
1	mecA-	> 2 R	19 S	0.5 I	> 4 R	> 8 R	> 8 R	> 4 R
2	mecA-	0.5 R	12 R	0.5 I	<= 2 S	1 I	<= 2 S	<= 2 S
3	mecA-	> 2 R	24 S	<= 0.25 S	> 4 R	> 8 R	8 R	> 4 R
4	mecA-	0.5 R	25 S	<= 0.25 S	<= 2 S	0.25 S	<= 2 S	<= 2 S
5	mecA-	0.5 R	18 S	0.5 I	<= 1 S	<= 0.25 S	<= 2 S	8 R
6	mecA-	0.5 R	20 S	<= 0.125 S	<= 1 S	2 R	<= 2 S	<= 2 S
7	mecA-	1 R	28 S	0.5 I	<= 2 S	2 R	<= 2 S	<= 2 S
8	mecA-	> 2 R	6 R	> 8 R	> 4 R	> 8 R	> 8 R	> 4 R
9	mecA-	0.5 R	15 R	<= 0.25 S	<= 2 S	1 I	<= 2 S	<= 2 S
10	mecA-	1 R	12 R	0.5 I	<= 2 S	1 I	<= 2 S	<= 2 S
11	mecA-	0.5 R	20 S	<= 0.25 S	<= 2 S	1 I	<= 2 S	<= 2 S
12	mecA-	0.5 R	18 S	<= 0.25 S	<= 2 S	0.25 S	<= 2 S	<= 2 S
13	mecA-	> 2 R	26 S	0.5 I	> 4 R	> 8 R	> 8 R	> 4 R
14	mecA-	> 2 R	24 S	0.5 I	> 4 R	8 R	4 I	> 4 R
15	mecA-	0.5 R	22 S	<= 0.125 S	<= 1 S	0.5 S	<= 2 S	<= 2 S
16	mecA-	0.5 R	25 S	<= 0.25 S	<= 2 S	0.25 S	<= 2 S	<= 2 S
17	mecA-	> 2 R	26 S	8 R	> 4 R	> 8 R	> 8 R	4 I
18	mecA-	> 2 R	28 S	1 R	<= 2 S	> 8 R	> 8 R	<= 2 S
19	mecA-	> 2 R	24 S	<= 0.25 S	<= 2 S	4 R	<= 2 S	<= 2 S
20	mecA-	1 R	24 S	0.5 I	<= 1 S	> 4 R	4 I	<= 2 S
21	mecA-	1 R	22 S	0.5 I	<= 1 S	> 4 R	4 I	<= 2 S
22	mecA-	1 R	6 R	0.5 I	<= 1 S	2 R	<= 2 S	<= 2 S
23	mecA-	1 R	24 S	<= 0.25 S	<= 2 S	2 R	4 I	<= 2 S
24	mecA-	0.5 R	13 R	<= 0.25 S	<= 2 S	0.5 S	<= 2 S	<= 2 S
25	mecA-	0.5 R	18 S	<= 0.25 S	<= 2 S	2 R	<= 2 S	<= 2 S
26	mecA-	> 2 R	6 R	8 R	> 4 R	> 8 R	> 8 R	> 4 R
27	mecA-	> 2 R	23 S	<= 0.25 S	<= 2 S	1 I	<= 2 S	<= 2 S
28	mecA-	0.5 R	19 S	0.25 S	<= 1 S	1 I	<= 2 S	<= 2 S
29	mecA-	> 2 R	24 S	> 8 R	> 4 R	> 8 R	> 8 R	> 4 R
30	mecA-	> 2 R	6 R	> 8 R	> 4 R	> 8 R	> 8 R	> 4 R
31	mecA-	2 R	6 R	0.5 I	<= 2 S	> 8 R	> 8 R	<= 2 S
32	mecA-	> 2 R	24 S	1 R	<= 2 S	> 8 R	> 8 R	<= 2 S
33	mecA-	> 2 R	23 S	8 R	> 4 R	> 8 R	> 8 R	> 4 R
34	mecA-	0.5 R	21 S	<= 0.25 S	<= 2 S	1 I	<= 2 S	<= 2 S
35	mecA-	> 2 R	24 S	0.5 I	> 4 R	> 8 R	> 8 R	> 4 R
36	mecA-	> 2 R	22 S	0.5 I	4 I	1 I	<= 2 S	<= 2 S
37	mecA-	> 2 R	23 S	0.5 I	> 4 R	> 8 R	> 8 R	> 4 R
38	mecA-	1 R	14 R	1 R	4 I	> 8 R	> 8 R	> 4 R
39	mecA-	> 2 R	27 S	1 R	<= 2 S	0.5 S	<= 2 S	4 I
40	mecA-	4 R	6 R	0.5 I	<= 1 S	> 4 R	16 R	<= 2 S
41	mecA-	1 R	12 R	0.25 S	<= 1 S	0.5 S	<= 2 S	<= 2 S
42	mecA-	> 4 R	24 S	1 R	2 S	1 I	<= 2 S	<= 2 S
43	mecA-	4 R	25 S	1 R	<= 1 S	> 4 R	16 R	<= 2 S
44	mecA-	> 2 R	24 S	4 R	<= 2 S	> 8 R	> 8 R	<= 2 S
45	mecA-	1 R	24 S	<= 0.25 S	<= 2 S	0.125 S	<= 2 S	<= 2 S
46	mecA-	2 R	9 R	2 R	<= 2 S	> 8 R	> 8 R	<= 2 S
47	mecA-	> 2 R	23 S	1 R	<= 2 S	> 8 R	8 R	<= 2 S
48	mecA-	> 2 R	25 S	1 R	> 4 R	> 8 R	> 8 R	> 4 R
49	mecA-	> 4 R	27 S	> 1 R	2 S	> 4 R	> 16 R	4 I
50	mecA-	> 4 R	24 S	0.5 I	> 8 R	2 R	4 I	<= 2 S
51	mecA-	1 R	25 S	<= 0.25 S	<= 2 S	2 R	<= 2 S	<= 2 S
52	mecA-	0.5 R	20 S	<= 0.25 S	<= 2 S	0.5 S	<= 2 S	<= 2 S
53	mecA-	> 2 R	24 S	2 R	<= 2 S	0.5 S	<= 2 S	<= 2 S
54	mecA-	> 2 R	19 S	0.5 I	> 4 R	> 8 R	8 R	> 4 R
55	mecA-	> 2 R	24 S	0.5 I	> 4 R	> 8 R	> 8 R	> 4 R
56	mecA-	1 R	13 R	0.5 I	<= 2 S	8 R	4 I	<= 2 S
*MIC values for amoxicillin–clavulanate represent the concentration of amoxicillin tested in a 2:1 amoxicillin to clavulanate ratio
MIC = Minimum inhibitory concentration (µg/mL)
DD= Disk Diffusion (mm)
R= Resistant
I = Intermediate
S = Susceptible

## Sheet: Table S3 Ox S, mecA+
Table S3. Oxacillin Disk Diffusion Results and Additional ASTs of mecA-positive Isolates Testing Oxacillin-Susceptible by Sensititre
Isolate	Genotype	Oxacillin MIC and Interpretation	Oxacilln DD and Interpretation	Amoxicillin-Clavulanate MIC and Interpretation*	Cefazolin MIC and Interpretation	Cefovecin MIC and Interpretation	Cefpodoxime MIC and Interpretation	Cephalothin MIC and Interpretation
1	mecA+	<= 0.25 S	12 R	<= 0.25 S	<= 2 S	0.25 S	<= 2 S	<= 2 S
2	mecA+	<= 0.25 S	11 R	0.5 I	<= 2 S	<= 0.06 S	<= 2 S	<= 2 S
3	mecA+	<= 0.25 S	30 S	1 R	<= 2 S	0.125 S	<= 2 S	<= 2 S
4	mecA+	<= 0.25 S	27 S	<= 0.25 S	<= 2 S	0.25 S	<= 2 S	<= 2 S
5	mecA+	<= 0.25 S	25 S	<= 0.25 S	<= 2 S	0.125 S	<= 2 S	<= 2 S
6	mecA+	<= 0.25 S	26 S	<= 0.25 S	<= 2 S	<= 0.06 S	<= 2 S	<= 2 S
7	mecA+	<= 0.25 S	11 R	<= 0.25 S	<= 2 S	0.5 S	<= 2 S	<= 2 S
8	mecA+	<= 0.25 S	26 S	<= 0.25 S	<= 2 S	0.125 S	<= 2 S	<= 2 S
9	mecA+	<= 0.25 S	18 S	<= 0.25 S	<= 2 S	0.5 S	<= 2 S	<= 2 S
10	mecA+	<= 0.25 S	6 R	<= 0.25 S	<= 2 S	0.25 S	<= 2 S	<= 2 S
11	mecA+	<= 0.25 S	16 R	<= 0.25 S	<= 2 S	1 I	<= 2 S	<= 2 S
12	mecA+	<= 0.25 S	12 R	<= 0.25 S	<= 2 S	0.25 S	<= 2 S	<= 2 S
13	mecA+	<= 0.25 S	28 S	<= 0.25 S	<= 2 S	<= 0.25 S	<= 2 S	<= 2 S
14	mecA+	<= 0.25 S	23 S	<= 0.25 S	<= 2 S	0.25 S	<= 2 S	<= 2 S
15	mecA+	<= 0.25 S	16 R	<= 0.25 S	<= 2 S	0.25 S	<= 2 S	<= 2 S
16	mecA+	<= 0.25 S	19 S	<= 0.25 S	<= 2 S	0.5 S	<= 2 S	<= 2 S
17	mecA+	<= 0.25 S	29 S	<= 0.25 S	<= 2 S	0.125 S	<= 2 S	<= 2 S
18	mecA+	<= 0.25 S	10 R	<= 0.25 S	<= 2 S	0.25 S	<= 2 S	<= 2 S
19	mecA+	<= 0.25 S	13 R	<= 0.25 S	<= 2 S	2 R	<= 2 S	<= 2 S
20	mecA+	<= 0.25 S	20 S	<= 0.125 S	<= 1 S	<= 0.25 S	<= 2 S	<= 2 S
21	mecA+	<= 0.25 S	21 S	<= 0.25 S	<= 2 S	0.25 S	<= 2 S	<= 2 S
22	mecA+	<= 0.25 S	30 S	<= 0.25 S	<= 2 S	0.125 S	<= 2 S	<= 2 S
23	mecA+	<= 0.25 S	6 R	<= 0.25 S	<= 2 S	0.25 S	<= 2 S	<= 2 S
24	mecA+	<= 0.25 S	24 S	<= 0.25 S	<= 2 S	0.25 S	<= 2 S	<= 2 S
*MIC values for amoxicillin–clavulanate represent the concentration of amoxicillin tested in a 2:1 amoxicillin to clavulanate ratio
MIC = Minimum inhibitory concentration (µg/mL)
DD= Disk Diffusion (mm)
R= Resistant
I = Intermediate
S = Susceptible
